# Supplementary material for: Guidelines for the use of survivorship care plans: a systematic quality appraisal using the AGREE II instrument
Source: Implement Sci. 2015 May 3;10:63. doi: 10.1186/s13012-015-0254-9 (PMC4425878; doi:10.1186/s13012-015-0254-9)
Supplement: Additional file 2: — Data extraction form. Form used to extract data from guidelines related to SCP use. [file 13012_2015_254_MOESM2_ESM.xlsx]

## Sheet: Extraction
	Guideline	Publication year	Country	Objectives	Health questions covered	Tumor group	Systematic review performed?	Criteria for selecting evidence	Strengths and limitations of evidence	Methods of formulating recommendations	Link between evidence and recommendations?	Health benefits, side effects and risks considered	Target providers/organizations	Development group representatives (i.e., professional groups)	Views and preferences sought from target population?	Procedure for updating guideline?	External expert review?	Influence from funding body?	Competing interests discussed?	Recommendations (exact wording with page numbers)	Targeted survivors (characteristics)	Process (e.g., what, when, where, by whom) - Idea here is what information could a provider/ cancer program use to put SCPs into use
1	Alberta Health Services
2	American Cancer Society
3	American Society of Clinical Oncology
4	Association of Community Cancer Centers
5	Commission on Cancer
6	Comprehensive Cancer Center of the Netherlands
7	International Myeloma Foundation Nurse Leadership Board
8	Institute of Medicine
9	LIVESTRONG
10	National Breast and Ovarian Cancer Centre
11	National Comprehensive Cancer Network
12	National Coalition for Cancer Survivorship/Institute of Medicine/ Lance Armstrong Foundation/ National Cancer Institute
13	National Cancer Institute Community Cancer Centers Program
14	National Collaborating Centre for Cancer
15	President’s Cancer Panel
16	National Health Service

## Sheet: Definitions and search terms
SCPs definition
written documents including a treatment summary and plan for care following cancer treatment that are intended to facilitate communication and coordination of care among survivors, cancer care providers, and follow-up care providers
note that this should be distinguished from 'survivorship care planning' more broadly, of which scps may be just one of many components, and from 'treatment plans,' which outline care to be delivered during cancer treatment
Search terms
"plan"
"summar"
"written"
"document"
